# Supplementary material for: Catalytically Active Recombinant Cysteine Proteases of Haemonchus contortus: Their Ability to Degrade Host Blood Proteins and Modulate Coagulation
Source: Int J Mol Sci. 2025 Dec 16;26(24):12077. doi: 10.3390/ijms262412077 (PMC12732675; doi:10.3390/ijms262412077)
Supplement: Supplementary file 1 [file ijms-26-12077-s001.zip]

Archive with 1 entries (1 files):
- ijms-3934686-supplementary.pdf
